# Supplementary material for: Melatonin Exerts Prominent, Differential Epidermal and Dermal Anti-Aging Properties in Aged Human Eyelid Skin Ex Vivo
Source: Int J Mol Sci. 2023 Nov 4;24(21):15963. doi: 10.3390/ijms242115963 (PMC10647640; doi:10.3390/ijms242115963)
Supplement: Supplementary file 1 [file ijms-24-15963-s001.zip]

Archive with 1 entries (1 files):
- ijms-2637524-supplementary.pdf
